# Supplementary material for: Distinct axial and lateral interactions within homologous filaments dictate the signaling specificity and order of the AIM2-ASC inflammasome
Source: Nat Commun. 2021 May 12;12:2735. doi: 10.1038/s41467-021-23045-8 (PMC8115694; doi:10.1038/s41467-021-23045-8)
Supplement: Supplementary file 3 — Source Data [file 41467_2021_23045_MOESM3_ESM.xlsx]

## Sheet: D23KAIM2
Time(min)	No AIM2	WT	D23K
0	0.14133	0.14062	0.13929
0.5	0.13976	0.14064	0.13985
1	0.14058	0.14467	0.13992
1.5	0.14112	0.14734	0.14067
2	0.14479	0.14841	0.14263
2.5	0.14419	0.15317	0.14513
3	0.14505	0.15697	0.14591
3.5	0.14893	0.16238	0.14883
4	0.15067	0.16506	0.14987
4.5017	0.15321	0.17346	0.1519
5	0.15596	0.17808	0.15563
5.5	0.15746	0.18565	0.15804
6	0.16118	0.19093	0.16254
6.5	0.16472	0.19822	0.1651
7	0.16828	0.20487	0.1687
7.5	0.17116	0.21345	0.1733
8	0.17399	0.22281	0.17672
8.5	0.17823	0.23009	0.17929
9	0.18287	0.24199	0.18443
9.5017	0.18763	0.24967	0.18775
10.002	0.1904	0.25985	0.19381
10.502	0.19324	0.26719	0.19926
11.002	0.19943	0.27601	0.20292
11.502	0.20156	0.28577	0.20938
12.002	0.20578	0.29716	0.21217
12.502	0.21366	0.30623	0.2173
13.002	0.21698	0.31718	0.22156
13.502	0.2209	0.32534	0.22973
14.002	0.22479	0.33494	0.23452
14.5	0.23179	0.34688	0.23852
15.002	0.23426	0.35669	0.24421
15.502	0.24397	0.36464	0.25352
16.002	0.2475	0.37691	0.25566
16.502	0.25254	0.38363	0.25984
17.002	0.25506	0.39633	0.26911
17.502	0.26135	0.40356	0.27167
18.002	0.26776	0.41371	0.27727
18.502	0.27226	0.42174	0.28209
19.002	0.2748	0.43502	0.28764
19.502	0.28289	0.44193	0.29667
20.002	0.28734	0.44931	0.29988
20.502	0.29011	0.45976	0.30428
21.002	0.2942	0.46961	0.31055
21.502	0.30221	0.48095	0.32006
22.002	0.30501	0.4897	0.32293
22.502	0.31442	0.49686	0.32603
23.002	0.31576	0.50605	0.33097
23.502	0.31917	0.5102	0.33664
24.002	0.32907	0.52074	0.34267
24.502	0.32466	0.52785	0.3479
25.002	0.33262	0.53561	0.35454
25.502	0.33748	0.54357	0.35762
26.002	0.33886	0.54889	0.36267
26.502	0.34441	0.55541	0.36406
27.002	0.35544	0.56101	0.36928
27.502	0.3532	0.56734	0.37707
28.002	0.35923	0.57413	0.38083
28.502	0.36691	0.58109	0.38096
29.002	0.36439	0.58667	0.39131
29.502	0.37098	0.59176	0.3927
30.002	0.37456	0.59643	0.39954
30.502	0.37876	0.6015	0.40257
31.002	0.38037	0.60518	0.40886
31.502	0.38437	0.61088	0.41007
32.002	0.38991	0.61443	0.41156
32.502	0.39724	0.62145	0.41563
33.002	0.39571	0.62593	0.42373
33.502	0.39982	0.63073	0.42581
34.002	0.40485	0.63305	0.43013
34.502	0.40545	0.63546	0.43881
35.002	0.4129	0.63823	0.43783
35.502	0.4114	0.6462	0.44145
36.002	0.41898	0.64851	0.44989
36.502	0.4215	0.65167	0.45063
37.002	0.42383	0.65684	0.45284
37.502	0.42943	0.66154	0.4591
38.002	0.43242	0.66369	0.4642
38.502	0.43281	0.66459	0.46931
39.002	0.43314	0.66749	0.46902
39.502	0.44074	0.67161	0.47379
40.002	0.44358	0.67304	0.47725
40.502	0.45091	0.67636	0.4785
41.002	0.45001	0.68044	0.48617
41.502	0.45605	0.68166	0.48473
42.002	0.45635	0.68571	0.48862
42.502	0.45872	0.68592	0.49495
43.002	0.46582	0.68709	0.49513
43.503	0.47003	0.68971	0.49872
44.002	0.47079	0.69142	0.50572
44.502	0.4728	0.693	0.5094
45.002	0.47607	0.69645	0.51272
45.502	0.47482	0.69817	0.51598
46.002	0.48292	0.6976	0.52008
46.503	0.48804	0.70102	0.51899
47.003	0.49039	0.70015	0.52177
47.502	0.49415	0.70297	0.52573
48.003	0.49279	0.70291	0.52536
48.502	0.49777	0.70816	0.52813
49.003	0.50094	0.70657	0.52754
49.503	0.50675	0.70819	0.52866
50.003	0.50416	0.70742	0.53758
50.503	0.50489	0.70798	0.53777
51.003	0.51265	0.71056	0.54093
51.503	0.51646	0.71163	0.54733
52.003	0.51828	0.71272	0.55028
52.503	0.5133	0.71641	0.54776
53.003	0.52041	0.71524	0.55465
53.503	0.51848	0.71806	0.54998
54.003	0.52551	0.71644	0.55002
54.503	0.52353	0.71917	0.5598
55.003	0.52101	0.71662	0.55275
55.503	0.53072	0.71735	0.55906
56.003	0.5279	0.71876	0.55877
56.503	0.5327	0.72	0.56229
57.003	0.53357	0.72164	0.56607
57.503	0.53659	0.7225	0.56912
58.003	0.54009	0.72384	0.57089
58.503	0.53723	0.72322	0.57056
59.003	0.5447	0.72465	0.57419
59.503	0.53837	0.7214	0.57637
60.003	0.54875	0.72195	0.57934
60.503	0.54419	0.72552	0.58503
61.003	0.54509	0.72358	0.58502
61.503	0.54655	0.72567	0.58949
62.003	0.55441	0.72505	0.58237
62.503	0.54997	0.72644	0.58449
63.003	0.55241	0.7267	0.58739
63.503	0.55315	0.72618	0.59285
64.003	0.5572	0.72516	0.59863
64.503	0.55829	0.72784	0.59728
65.003	0.56398	0.72547	0.59417
65.503	0.56184	0.72824	0.59761
66.003	0.56622	0.72673	0.59833
66.503	0.56413	0.7286	0.59652
67.003	0.56866	0.72913	0.5999
67.503	0.57286	0.72811	0.60408
68.003	0.56848	0.72702	0.60232
68.503	0.57291	0.72805	0.59311
69.003	0.57327	0.72806	0.60556
69.503	0.5775	0.7282	0.60295
70.003	0.58198	0.73186	0.6082
70.503	0.58371	0.73001	0.61068
71.003	0.58476	0.73201	0.61198
71.503	0.58762	0.72777	0.61019
72.003	0.58547	0.72891	0.61215
72.503	0.59142	0.73018	0.62525
73.003	0.5937	0.72771	0.62223
73.503	0.58959	0.73072	0.6258
74.003	0.59817	0.72862	0.61936
74.503	0.60252	0.72774	0.62342
75.003	0.60132	0.72717	0.62322
75.503	0.60227	0.72918	0.61602
76.003	0.60569	0.72935	0.62405
76.503	0.6041	0.73079	0.62019
77.005	0.60318	0.72939	0.62753
77.503	0.60473	0.73066	0.6251
78.003	0.60287	0.73238	0.62979
78.503	0.60513	0.73052	0.63203
79.003	0.59634	0.72933	0.62839
79.503	0.60304	0.72834	0.62849
80.003	0.60322	0.72937	0.63678
80.503	0.60629	0.7313	0.62753
81.003	0.60622	0.73166	0.64049
81.505	0.60959	0.72923	0.63499
82.003	0.61174	0.73039	0.63295
82.503	0.61112	0.73389	0.63671
83.005	0.60828	0.72812	0.63453
83.505	0.61384	0.72977	0.63275
84.005	0.6206	0.73448	0.63205
84.505	0.62212	0.72986	0.63588
85.005	0.62197	0.73194	0.6417
85.505	0.62127	0.73367	0.64667
86.003	0.61809	0.73176	0.64013
86.503	0.61637	0.72933	0.63882
87.005	0.6221	0.73129	0.64525
87.505	0.61995	0.72691	0.6404
88.005	0.62193	0.72927	0.64462
88.505	0.62137	0.73261	0.65186
89.005	0.62602	0.72971	0.64729
89.505	0.62825	0.73264	0.65133
90.005	0.63095	0.72782	0.6497
90.505	0.62966	0.72811	0.64773
91.005	0.62434	0.72882	0.64571
91.505	0.63142	0.73023	0.64807
92.005	0.63026	0.72976	0.64846
92.505	0.62937	0.73276	0.65144
93.005	0.63072	0.73157	0.65085
93.505	0.6308	0.72921	0.64516
94.005	0.64206	0.72703	0.65245
94.505	0.64753	0.73045	0.65022
95.005	0.63631	0.73589	0.65484
95.505	0.64307	0.732	0.6585
96.005	0.63705	0.73043	0.65392
96.505	0.63331	0.73085	0.66092
97.005	0.63569	0.73606	0.65487
97.505	0.63452	0.7319	0.6583
98.005	0.64407	0.73292	0.65475
98.505	0.64034	0.73024	0.65762
99.005	0.64649	0.72834	0.66033
99.505	0.63707	0.73021	0.65499
100	0.63972	0.72956	0.65763
100.5	0.64076	0.72997	0.65124
101	0.64402	0.73384	0.65776
101.5	0.64282	0.72528	0.65628
102	0.64168	0.73323	0.65995
102.5	0.63852	0.73227	0.66943
103	0.6461	0.72751	0.66026
103.5	0.64482	0.73336	0.66521
104	0.64914	0.72843	0.6617
104.5	0.64669	0.73132	0.65864
105	0.65063	0.7328	0.65963
105.5	0.653	0.72856	0.6531
106	0.65432	0.72781	0.66809
106.5	0.64866	0.72901	0.6677
107	0.64974	0.73019	0.66577
107.5	0.65355	0.72937	0.66373
108	0.65109	0.72743	0.66755
108.5	0.64801	0.72546	0.6644
109	0.64994	0.73195	0.66115
109.5	0.65071	0.72763	0.66907
110	0.65549	0.72784	0.67067
110.5	0.6497	0.7265	0.66561
111	0.65694	0.72704	0.66249
111.5	0.6562	0.72694	0.67031
112	0.65903	0.72488	0.66253
112.5	0.65864	0.72627	0.66554
113	0.66032	0.7286	0.67376
113.5	0.66112	0.73396	0.67564
114	0.65528	0.72847	0.66883
114.5	0.66255	0.73136	0.67342
115	0.66247	0.73004	0.66874
115.51	0.66278	0.73059	0.67044
116	0.65844	0.72876	0.66875
116.5	0.6543	0.72815	0.66529
117.01	0.65562	0.72953	0.66532
117.51	0.66127	0.73104	0.67353
118	0.65689	0.73098	0.66714
118.51	0.65974	0.72504	0.67153
119	0.65983	0.72201	0.67647
119.5	0.66378	0.72263	0.67192
120	0.65382	0.72528	0.67165
120.5	0.65745	0.72093	0.67502
121	0.66471	0.72104	0.6721
121.51	0.65737	0.72344	0.67
122.01	0.66384	0.72886	0.6688
122.51	0.66026	0.72511	0.66725
123.01	0.66546	0.72774	0.67051
123.51	0.66776	0.73012	0.67376
124.01	0.66623	0.7317	0.67171
124.51	0.66994	0.72752	0.67668
125.01	0.66689	0.72741	0.67508
125.51	0.66754	0.72679	0.67331

## Sheet: D23K ASC
Time(min)	No AIM2	WT	D23K
0	0.18234	0.18179	0.18093
0.5	0.18159	0.1822	0.17977
1	0.18422	0.18194	0.17884
1.5	0.18134	0.18433	0.17936
2	0.18147	0.18222	0.17757
2.5	0.18435	0.18492	0.18027
3	0.18194	0.18764	0.18025
3.5	0.18435	0.19443	0.17989
4	0.18317	0.2	0.18026
4.5017	0.18496	0.21092	0.18378
5	0.18511	0.22101	0.18888
5.5	0.18708	0.2323	0.19334
6	0.18736	0.24505	0.19385
6.5	0.18999	0.25774	0.20084
7	0.19038	0.27089	0.20773
7.5	0.19284	0.28663	0.2129
8	0.19386	0.29786	0.22206
8.5	0.19729	0.31751	0.22664
9	0.19893	0.32691	0.23701
9.5017	0.1996	0.34222	0.24521
10.002	0.2023	0.35434	0.2537
10.502	0.20566	0.36958	0.26028
11.002	0.20554	0.37974	0.27012
11.502	0.20888	0.39224	0.28081
12.002	0.21205	0.40391	0.28655
12.502	0.21421	0.41459	0.29932
13.002	0.2176	0.42367	0.30548
13.502	0.2206	0.43387	0.31473
14.002	0.22277	0.44174	0.32535
14.5	0.22657	0.4504	0.33283
15.002	0.22866	0.46026	0.34153
15.502	0.2308	0.4658	0.35192
16.002	0.23593	0.47519	0.3603
16.502	0.23768	0.48059	0.36864
17.002	0.24121	0.48574	0.37825
17.502	0.24448	0.49214	0.38427
18.002	0.24732	0.49749	0.3953
18.502	0.24803	0.50205	0.4014
19.002	0.25408	0.50654	0.40897
19.502	0.25734	0.51252	0.41556
20.002	0.26006	0.5192	0.4234
20.502	0.26408	0.51884	0.43078
21.002	0.26657	0.52606	0.43883
21.502	0.27021	0.52698	0.44257
22.002	0.27224	0.52843	0.44855
22.502	0.27745	0.53484	0.45466
23.002	0.28039	0.53553	0.45989
23.502	0.28504	0.54009	0.47005
24.002	0.28745	0.54237	0.47282
24.502	0.29014	0.54378	0.47645
25.002	0.29394	0.54417	0.48272
25.502	0.29827	0.54869	0.48484
26.002	0.301	0.55116	0.4896
26.502	0.30263	0.55168	0.49469
27.002	0.30658	0.55262	0.50264
27.502	0.30888	0.55346	0.50382
28.002	0.31212	0.5544	0.50699
28.502	0.31646	0.55614	0.50763
29.002	0.31979	0.55701	0.51358
29.502	0.32149	0.55737	0.51829
30.002	0.32671	0.55753	0.51679
30.502	0.3276	0.56123	0.523
31.002	0.33275	0.55963	0.52282
31.502	0.33411	0.56077	0.52663
32.002	0.33647	0.56215	0.52822
32.502	0.34151	0.56306	0.53083
33.002	0.34587	0.56364	0.53277
33.502	0.3484	0.56283	0.53352
34.002	0.35076	0.5664	0.53722
34.502	0.35145	0.56443	0.53885
35.002	0.35399	0.56638	0.53875
35.502	0.35814	0.56578	0.53897
36.002	0.3627	0.56593	0.54108
36.502	0.36494	0.56869	0.5413
37.002	0.36814	0.56723	0.54378
37.502	0.36991	0.5677	0.54592
38.002	0.37265	0.57026	0.54532
38.502	0.37341	0.56868	0.54672
39.002	0.37833	0.56985	0.55017
39.502	0.38043	0.56978	0.55255
40.002	0.38391	0.56806	0.55131
40.502	0.38586	0.57008	0.55167
41.002	0.39095	0.57098	0.55214
41.502	0.38995	0.56926	0.55149
42.002	0.3949	0.56994	0.55353
42.502	0.39503	0.57055	0.55353
43.002	0.40025	0.56864	0.55496
43.503	0.4043	0.5701	0.55589
44.002	0.40207	0.57132	0.55665
44.502	0.40828	0.56835	0.5576
45.002	0.4109	0.56813	0.55989
45.502	0.41146	0.57169	0.5583
46.002	0.41384	0.5731	0.55863
46.503	0.41517	0.57115	0.55666
47.003	0.4197	0.57017	0.55839
47.502	0.42295	0.5697	0.55759
48.003	0.42462	0.57166	0.55945
48.502	0.42845	0.56887	0.55798
49.003	0.4272	0.56944	0.55724
49.503	0.42917	0.57095	0.55967
50.003	0.43256	0.56996	0.55911
50.503	0.43415	0.56872	0.5577
51.003	0.43726	0.57039	0.55904
51.503	0.44083	0.56767	0.56048
52.003	0.44309	0.56918	0.56049
52.503	0.44556	0.57025	0.56254
53.003	0.44756	0.56697	0.55891
53.503	0.44891	0.56602	0.56148
54.003	0.44974	0.56827	0.56012
54.503	0.45197	0.57018	0.56083
55.003	0.45648	0.56792	0.5583
55.503	0.45427	0.56627	0.56222
56.003	0.45867	0.56762	0.56054
56.503	0.46293	0.56682	0.55889
57.003	0.46385	0.56885	0.56081
57.503	0.46436	0.56845	0.56004
58.003	0.46779	0.56756	0.55851
58.503	0.4663	0.56613	0.55975
59.003	0.46765	0.56722	0.56033
59.503	0.47061	0.56705	0.55884
60.003	0.47418	0.56699	0.55743
60.503	0.47421	0.56503	0.55853
61.003	0.47697	0.56668	0.56009
61.503	0.47746	0.56689	0.55886
62.003	0.47744	0.56623	0.55866
62.503	0.47844	0.56462	0.55752
63.003	0.4825	0.56725	0.55844
63.503	0.48304	0.56522	0.56009
64.003	0.4838	0.56652	0.55823
64.503	0.48708	0.56521	0.55686
65.003	0.4866	0.56878	0.5579
65.503	0.48981	0.56354	0.55675
66.003	0.49197	0.56334	0.55719
66.503	0.49619	0.56272	0.55898
67.003	0.49646	0.565	0.55741
67.503	0.49487	0.56158	0.55604
68.003	0.49597	0.5648	0.55501
68.503	0.49776	0.56284	0.55728
69.003	0.50057	0.56466	0.55529
69.503	0.50009	0.56254	0.55648
70.003	0.50316	0.5647	0.5567

## Sheet: M75D AIM2
Time(min)	No AIM2	WT	M75D
0	0.13805	0.13826	0.13865
0.75	0.13721	0.14019	0.13799
1.5	0.13999	0.14016	0.1386
2.25	0.13988	0.14358	0.13992
3	0.14264	0.14832	0.13999
3.75	0.14227	0.14872	0.14442
4.5	0.14452	0.15412	0.14571
5.25	0.14824	0.15809	0.14833
6	0.15027	0.16354	0.1503
6.7517	0.15101	0.17211	0.15465
7.5017	0.15361	0.17445	0.15785
8.2517	0.15495	0.18319	0.163
9.0017	0.15969	0.19007	0.16662
9.7517	0.16343	0.19656	0.17144
10.502	0.16775	0.20482	0.17719
11.252	0.16921	0.21494	0.18112
12.002	0.17157	0.21897	0.18594
12.752	0.17676	0.23233	0.19575
13.502	0.18049	0.24026	0.19742
14.252	0.18418	0.24799	0.20711
15.002	0.18688	0.25821	0.21378
15.752	0.1899	0.26782	0.21936
16.502	0.19504	0.27605	0.2278
17.252	0.20207	0.28907	0.23423
18.002	0.2067	0.29925	0.23751
18.753	0.21201	0.30661	0.24698
19.502	0.21263	0.32139	0.2528
20.252	0.21801	0.32833	0.26239
21.002	0.22113	0.34108	0.27154
21.752	0.22773	0.3519	0.27746
22.502	0.2322	0.3562	0.28415
23.252	0.23673	0.36935	0.29172
24.002	0.24411	0.38045	0.29928
24.753	0.24468	0.38791	0.30574
25.503	0.24705	0.40013	0.31224
26.253	0.25262	0.41159	0.31974
27.003	0.25681	0.41407	0.3261
27.753	0.26182	0.42675	0.33456
28.503	0.26682	0.43983	0.33682
29.253	0.27016	0.44372	0.34488
30.003	0.27184	0.45581	0.35331
30.753	0.27549	0.46398	0.35631
31.503	0.28045	0.46994	0.36104
32.253	0.28618	0.47852	0.37061
33.003	0.28398	0.48996	0.37202
33.753	0.29202	0.49197	0.3804
34.503	0.29191	0.5042	0.38939
35.253	0.29823	0.50874	0.38849
36.003	0.3009	0.5169	0.39626
36.755	0.30588	0.52402	0.40574
37.505	0.30987	0.52571	0.40615
38.255	0.31025	0.53415	0.41439
39.003	0.31212	0.54231	0.42218
39.755	0.32061	0.55014	0.4247
40.505	0.32048	0.55399	0.42964
41.255	0.3233	0.56239	0.436
42.005	0.32665	0.56519	0.44096
42.755	0.33024	0.57542	0.45029
43.505	0.3364	0.57947	0.45019
44.255	0.3379	0.57853	0.4558
45.005	0.33952	0.58899	0.46177
45.755	0.34756	0.59439	0.46623
46.505	0.34646	0.59566	0.46769
47.255	0.34962	0.60121	0.47788
48.005	0.35374	0.60658	0.47665
48.755	0.35699	0.60906	0.48249
49.505	0.36318	0.61881	0.48912
50.255	0.36241	0.62033	0.4932
51.005	0.36751	0.62524	0.49189
51.755	0.36886	0.63007	0.50394
52.505	0.3728	0.63135	0.50377
53.255	0.37766	0.63603	0.50807
54.005	0.3797	0.63942	0.51533
54.755	0.38126	0.64179	0.51546
55.505	0.38132	0.64648	0.52288
56.257	0.38992	0.65159	0.52495
57.007	0.39103	0.65065	0.52799
57.757	0.39427	0.6567	0.53152
58.507	0.39518	0.65966	0.53483
59.257	0.40317	0.66142	0.54085
60.007	0.40719	0.66833	0.54553
60.757	0.40352	0.66897	0.54865
61.507	0.40793	0.66799	0.55218
62.257	0.41324	0.67393	0.5555
63.007	0.41427	0.67566	0.55579
63.757	0.41778	0.67496	0.55904
64.507	0.4202	0.67776	0.56849
65.257	0.42463	0.68008	0.56776
66.007	0.43006	0.68353	0.56897
66.757	0.42992	0.68498	0.57863
67.507	0.42986	0.68727	0.57454
68.257	0.43227	0.6881	0.57971
69.007	0.43835	0.69116	0.58637
69.757	0.44059	0.69202	0.58761
70.507	0.44551	0.69463	0.59453
71.257	0.44773	0.69558	0.59486
72.008	0.44628	0.69562	0.59762
72.757	0.45087	0.69834	0.60444
73.508	0.45714	0.7029	0.59928
74.258	0.45618	0.70224	0.60163
75.008	0.46267	0.70292	0.60362
	0.4691	0.70471	0.60961
	0.46762	0.70278	0.61279
	0.47226	0.70402	0.61585
	0.47779	0.70955	0.61733
	0.47914	0.70775	0.61946
	0.48172	0.70408	0.62413
	0.48394	0.71239	0.62397
	0.48526	0.71034	0.62366
	0.48436	0.71391	0.63088
	0.48576	0.71164	0.62822
	0.49119	0.70858	0.63045
	0.49249	0.71087	0.63349
	0.49764	0.71446	0.63477
	0.49853	0.71453	0.63699
	0.50104	0.71437	0.63405
	0.50807	0.71819	0.64128
	0.50945	0.71953	0.64014
	0.5084	0.72094	0.64267
	0.50897	0.71964	0.64292
	0.51365	0.71858	0.64362
	0.51554	0.7254	0.65149
	0.51565	0.72381	0.6494
	0.52037	0.72388	0.65148
	0.52671	0.7252	0.65378
	0.52667	0.72339	0.6533
	0.52722	0.72486	0.65313
	0.53747	0.72685	0.65658
	0.53965	0.72402	0.65912
	0.53986	0.72648	0.65937
	0.53304	0.72873	0.65484
	0.53622	0.72823	0.66119
	0.54431	0.72918	0.66626
	0.54452	0.72836	0.66324
	0.5485	0.72649	0.66431
	0.5505	0.7312	0.66778
	0.54912	0.73094	0.66715
	0.5563	0.73091	0.66619
	0.56132	0.72986	0.67019
	0.56208	0.73416	0.67151
	0.56182	0.73071	0.67319
	0.56458	0.73118	0.67302
	0.56461	0.73159	0.67201
	0.56323	0.73162	0.67043
	0.57164	0.73447	0.6743
	0.56659	0.73488	0.67261
	0.57179	0.73257	0.67774
	0.57252	0.73385	0.67803
	0.57607	0.73264	0.67793
	0.57508	0.73174	0.68233
	0.57574	0.73269	0.67929
	0.57377	0.73055	0.6833
	0.57484	0.7317	0.68193
	0.58179	0.73382	0.68235
	0.5889	0.73132	0.68002
	0.58722	0.73227	0.68387
	0.58672	0.73197	0.68014
	0.59489	0.73113	0.68554
	0.59205	0.73274	0.68708
	0.58709	0.73442	0.68011
	0.5981	0.73394	0.68414
	0.59983	0.73283	0.68397
	0.59727	0.73575	0.68399
	0.60006	0.73545	0.68505
	0.59943	0.73305	0.68366
	0.60449	0.73287	0.68395
	0.60768	0.73474	0.68228
	0.60587	0.73564	0.68743
	0.60819	0.73085	0.68476
	0.60498	0.73656	0.68642
	0.60966	0.7354	0.68812
	0.61277	0.73641	0.68387
	0.61282	0.73408	0.68925
	0.61011	0.73967	0.68664
	0.62029	0.73528	0.68336
	0.61721	0.73416	0.69234
	0.61947	0.73674	0.69037
	0.61998	0.73405	0.68965
	0.62562	0.73293	0.68944
	0.62094	0.73649	0.69212
	0.62244	0.73569	0.69576
	0.62379	0.73733	0.69092
	0.62838	0.73743	0.68955
	0.62666	0.73364	0.69161
	0.62578	0.73503	0.69017
	0.63256	0.73469	0.68692
	0.63129	0.73724	0.68892
	0.62999	0.73839	0.69344
	0.63591	0.73797	0.69287
	0.63935	0.73635	0.69252
	0.63667	0.73722	0.69611
	0.63284	0.73664	0.68842
	0.63751	0.73743	0.68839
	0.64043	0.74078	0.69211
	0.63899	0.73753	0.68888
	0.63943	0.74104	0.69419
	0.64275	0.73795	0.691
	0.64308	0.73506	0.69301
	0.64279	0.73574	0.69532
	0.64988	0.74019	0.68989
	0.64533	0.73614	0.69071
	0.64828	0.73797	0.69214
	0.64992	0.73815	0.69365
	0.64749	0.73766	0.69071
	0.65125	0.73575	0.68914
	0.6528	0.73696	0.69123
	0.64669	0.73446	0.69423
	0.65037	0.73705	0.69235
	0.65218	0.73731	0.6972
	0.65125	0.73566	0.69647
	0.6507	0.73437	0.69948
	0.64894	0.73665	0.7001
	0.65639	0.73743	0.69639
	0.65513	0.73847	0.69881
	0.65109	0.73674	0.69625
	0.65033	0.7378	0.69659
	0.65123	0.73776	0.7019
	0.65505	0.73504	0.6992
	0.65756	0.73706	0.70514
	0.6558	0.73659	0.69787
	0.66036	0.73494	0.6962

## Sheet: M75D ASC
Time(min)	No AIM2	WT	M75D
0	0.18077	0.18156	0.17962
0.5	0.18043	0.18069	0.1795
1	0.18285	0.18052	0.18173
1.5	0.18233	0.18447	0.18291
2	0.18353	0.18223	0.18115
2.5	0.18331	0.18666	0.18247
3	0.18329	0.19191	0.18454
3.5	0.18523	0.1989	0.18157
4.0017	0.18672	0.20669	0.18378
4.5	0.18595	0.22031	0.18515
5	0.18886	0.22655	0.1855
5.5	0.19016	0.24518	0.1879
6.0017	0.19285	0.25667	0.18711
6.5	0.19575	0.2714	0.19176
7	0.1959	0.28758	0.19384
7.5017	0.19771	0.30321	0.19432
8	0.20183	0.31805	0.1995
8.5	0.20427	0.33772	0.20122
9.0017	0.20609	0.35349	0.20433
9.5	0.21238	0.37002	0.2065
10.002	0.21362	0.38108	0.20732
10.502	0.2169	0.39913	0.20992
11.002	0.22259	0.41126	0.2133
11.502	0.22179	0.42424	0.21903
12.002	0.22459	0.43869	0.2244
12.502	0.23249	0.44632	0.22308
13.002	0.23609	0.45676	0.22963
13.502	0.23997	0.46661	0.23299
14.002	0.24519	0.47532	0.23822
14.502	0.24757	0.48562	0.24285
15	0.25265	0.49376	0.24746
15.502	0.25489	0.50359	0.25271
16.002	0.26218	0.51166	0.25356
16.502	0.26524	0.51318	0.25558
17.002	0.26904	0.52103	0.2613
17.502	0.27378	0.52997	0.26788
18.002	0.2792	0.53261	0.27135
18.502	0.28049	0.54005	0.27558
19.002	0.28843	0.54492	0.27862
19.502	0.29381	0.54613	0.28299
20.002	0.29221	0.54959	0.2871
20.502	0.29723	0.55373	0.29146
21.002	0.30448	0.55533	0.29588
21.502	0.30776	0.56211	0.30492
22.002	0.31434	0.56558	0.30458
22.502	0.32002	0.56379	0.31094
23.002	0.32302	0.56792	0.31558
23.502	0.32668	0.56834	0.31782
24.002	0.33097	0.56981	0.32425
24.502	0.33205	0.57387	0.33053
25.002	0.34007	0.57237	0.3312
25.502	0.34594	0.57484	0.33803
26.002	0.34834	0.57927	0.34013
26.502	0.35212	0.57985	0.3453
27.002	0.35791	0.5796	0.34879
27.502	0.36534	0.58158	0.35494
28.002	0.36685	0.58115	0.35851
28.502	0.36755	0.58557	0.36069
29.002	0.37181	0.58762	0.36456
29.502	0.37931	0.58364	0.36931
30.002	0.38102	0.5863	0.37611
30.502	0.38965	0.58804	0.37922
31.002	0.39021	0.5842	0.38299
31.502	0.39249	0.58651	0.38764
32.002	0.39755	0.58958	0.3877
32.502	0.40254	0.58555	0.39283
33.002	0.40284	0.59109	0.39486
33.502	0.40593	0.59043	0.40025
34.002	0.41406	0.58801	0.40083
34.502	0.41158	0.59033	0.40718
35.002	0.42021	0.59026	0.40979
35.502	0.42334	0.59053	0.41688
36.002	0.42109	0.59186	0.42022
36.502	0.42737	0.5904	0.4221
37.002	0.4326	0.592	0.42525
37.503	0.43491	0.59292	0.43083
38.002	0.43591	0.5887	0.43092
38.503	0.44104	0.59067	0.4347
39.002	0.44208	0.59144	0.43809
39.502	0.44796	0.5893	0.44139
40.002	0.44496	0.59274	0.44447
40.503	0.45012	0.59392	0.44415
41.002	0.45403	0.5907	0.4503
41.502	0.45449	0.59325	0.45244
42.002	0.45889	0.59235	0.45308
42.502	0.46266	0.59007	0.45702
43.002	0.46345	0.59376	0.4635
43.502	0.46748	0.59433	0.4615
44.002	0.47003	0.58834	0.4665
44.502	0.46658	0.59455	0.47183
45.003	0.47578	0.59352	0.47021
45.503	0.47793	0.59049	0.47224
46.003	0.4787	0.59264	0.47784
46.503	0.48086	0.59041	0.4772
47.003	0.48398	0.59061	0.47933
47.503	0.48421	0.59023	0.48444
48.003	0.49093	0.59031	0.48713
48.502	0.49039	0.59024	0.48661
49.003	0.4932	0.59301	0.49084
49.503	0.49593	0.58947	0.4912
50.003	0.49659	0.59162	0.49165
50.503	0.49828	0.59026	0.49623
51.003	0.50081	0.588	0.49542
51.503	0.50247	0.5911	0.50118
52.003	0.50259	0.58874	0.50225
52.503	0.50587	0.58831	0.50448
53.003	0.50464	0.58786	0.50617
53.503	0.51201	0.5932	0.50352
54.003	0.51394	0.58771	0.50728
54.503	0.51112	0.59069	0.51179
55.003	0.51327	0.593	0.50966
55.503	0.51825	0.58797	0.51599
56.003	0.51469	0.58779	0.51728
56.503	0.51615	0.58966	0.51648
57.003	0.52483	0.58772	0.52024
57.503	0.52249	0.58935	0.52282
58.003	0.52351	0.59123	0.52246
58.503	0.52766	0.58638	0.52626
59.003	0.52746	0.5875	0.52583
59.503	0.5303	0.58523	0.52684
60.003	0.53071	0.58376	0.52887
60.503	0.53218	0.58752	0.53113
61.003	0.53299	0.5856	0.52926
61.503	0.53332	0.58772	0.53293
62.003	0.53345	0.58895	0.53082
62.503	0.53856	0.58458	0.53339
63.003	0.53904	0.58763	0.53603
63.503	0.54235	0.58906	0.53902
64.003	0.54169	0.58674	0.53481
64.503	0.54073	0.58987	0.5402
65.003	0.54537	0.58837	0.53838
65.503	0.54399	0.58519	0.54085
66.003	0.5432	0.58355	0.54277
66.503	0.54438	0.58686	0.54045
67.003	0.54963	0.58468	0.54142
67.503	0.5471	0.58737	0.54946
68.003	0.54931	0.58455	0.54427
68.503	0.55187	0.58636	0.54922
69.003	0.55342	0.58393	0.55017
69.503	0.55592	0.58788	0.54787
70.003	0.5556	0.58285	0.55013
70.503	0.55065	0.58499	0.54929
71.003	0.55653	0.58518	0.55153
71.503	0.55972	0.58337	0.55273
72.003	0.55553	0.58702	0.55094
72.503	0.55806	0.58391	0.55118
73.003	0.55679	0.58605	0.55632
73.503	0.55543	0.58583	0.55113
74.003	0.56184	0.58318	0.55418
74.503	0.55514	0.58512	0.55812
75.003	0.55811	0.58601	0.55681
75.503	0.56243	0.58161	0.55598
76.003	0.55953	0.58134	0.55916
76.503	0.55974	0.58473	0.556
77.003	0.5635	0.58181	0.56172
77.503	0.56034	0.58587	0.56222
78.003	0.56235	0.58223	0.5597
78.503	0.56697	0.58213	0.55985
79.005	0.56321	0.58226	0.56146
79.503	0.56529	0.58351	0.55957
80.003	0.56839	0.58235	0.56343
80.505	0.5626	0.58587	0.56392
81.005	0.56837	0.58211	0.56131
81.505	0.56917	0.57758	0.56519
82.003	0.56531	0.58225	0.56566
82.503	0.5692	0.57949	0.56272
83.005	0.56938	0.57857	0.56054
83.505	0.56863	0.58408	0.56611
84.005	0.56972	0.58012	0.56588
84.505	0.57048	0.58252	0.56682
85.005	0.56974	0.58044	0.56627
85.505	0.57117	0.57868	0.56811
86.005	0.56997	0.58223	0.56936
86.505	0.57086	0.58043	0.56921
87.005	0.57064	0.57847	0.56927
87.505	0.57127	0.57649	0.56927
88.005	0.57128	0.58107	0.56994
88.505	0.57369	0.57676	0.56712
89.005	0.5711	0.57715	0.57032
89.505	0.57191	0.5798	0.5693
90.005	0.57345	0.57796	0.56926
90.505	0.57482	0.58166	0.56927
91.005	0.57321	0.57814	0.56808
91.505	0.57436	0.57743	0.5712
92.005	0.57275	0.57862	0.57203
92.505	0.57498	0.57729	0.56809
93.005	0.57521	0.57691	0.57181
93.505	0.57325	0.57884	0.57314
94.005	0.57453	0.57822	0.56798
94.505	0.57697	0.57945	0.57025
95.005	0.57395	0.57511	0.57013
95.505	0.57689	0.57343	0.56739
96.005	0.57546	0.57472	0.57138
96.505	0.57339	0.57872	0.5702
97.005	0.57616	0.57504	0.56865
97.505	0.57484	0.57266	0.57226
98.005	0.57403	0.5768	0.57266
98.505	0.57699	0.57379	0.56952
99.005	0.57456	0.57949	0.57274
99.505	0.5725	0.57808	0.57103
100	0.57573	0.57361	0.56829
100.5	0.57513	0.57454	0.5738
101	0.5759	0.57744	0.57028
101.5	0.57618	0.57418	0.56968
102	0.57526	0.57146	0.57351
102.5	0.57763	0.5758	0.56985
103	0.57692	0.57253	0.57504
103.5	0.57698	0.57418	0.57288
104	0.57693	0.5762	0.57072
104.5	0.57946	0.57296	0.5737
105	0.57715	0.57579	0.57151
105.5	0.57688	0.57051	0.57148
106	0.5809	0.57125	0.56907
106.5	0.57636	0.57479	0.57423
107	0.57786	0.57307	0.57103
107.5	0.57629	0.57525	0.57112
108	0.57456	0.57509	0.57227
108.5	0.57878	0.57079	0.57161
109	0.57723	0.56991	0.57608
109.5	0.57791	0.57406	0.57306
110	0.57807	0.56915	0.57091

## Sheet: L61S AIM2
Time(min)	No ASC	WT	L61S
0	0.16003	0.16503	0.15968
0.5	0.16121	0.16765	0.16104
1	0.16295	0.17053	0.16134
1.5	0.16194	0.17368	0.16304
2	0.16564	0.17571	0.16356
2.5	0.16583	0.18312	0.16578
3.0017	0.16717	0.18805	0.16736
3.5017	0.17043	0.19331	0.17036
4.0017	0.17153	0.20049	0.17215
4.5017	0.17634	0.20969	0.17373
5.0017	0.17845	0.21916	0.17723
5.5017	0.18151	0.22578	0.17708
6	0.18563	0.23908	0.18018
6.5017	0.18914	0.25318	0.18616
7.0017	0.1883	0.26281	0.1866
7.5017	0.19497	0.28058	0.18999
8.0017	0.19875	0.29144	0.19216
8.5017	0.20175	0.30701	0.19563
9.0017	0.20455	0.32023	0.1999
9.5017	0.2106	0.33775	0.20221
10.002	0.21222	0.35351	0.20484
10.502	0.21762	0.36845	0.20786
11.002	0.22525	0.38312	0.21105
11.502	0.22636	0.40025	0.21683
12.002	0.23347	0.41561	0.22013
12.502	0.23876	0.43047	0.22356
13.002	0.24163	0.44627	0.22819
13.502	0.24521	0.46208	0.23265
14.002	0.25232	0.47653	0.23717
14.502	0.25487	0.49207	0.24211
15.002	0.25898	0.50453	0.24596
15.502	0.26755	0.5178	0.25121
16.002	0.26891	0.53217	0.25624
16.502	0.27594	0.54366	0.26008
17.002	0.28032	0.55492	0.26689
17.502	0.28171	0.56516	0.27119
18.002	0.29073	0.57856	0.27757
18.502	0.29237	0.58794	0.28554
19.003	0.29769	0.5988	0.29025
19.502	0.30461	0.60784	0.29573
20.003	0.30807	0.61715	0.30291
20.503	0.31284	0.62589	0.30907
21.003	0.31712	0.63297	0.31443
21.503	0.32447	0.64064	0.32173
22.002	0.3272	0.64811	0.32899
22.503	0.33134	0.65481	0.33556
23.003	0.33703	0.66175	0.34332
23.503	0.34178	0.6655	0.34964
24.003	0.34746	0.67329	0.35647
24.503	0.35079	0.67781	0.36328
25.003	0.35521	0.68191	0.36941
25.503	0.35895	0.6869	0.37873
26.003	0.36717	0.6915	0.38633
26.503	0.37299	0.69571	0.39337
27.003	0.37492	0.69662	0.39825
27.503	0.37909	0.70129	0.40544
28.003	0.38319	0.70669	0.41272
28.503	0.38516	0.71027	0.42102
29.003	0.3887	0.71189	0.42623
29.503	0.39372	0.71551	0.43394
30.003	0.39973	0.71788	0.442
30.503	0.40313	0.71948	0.44844
31.003	0.4092	0.72179	0.45565
31.503	0.41298	0.72502	0.4588
32.003	0.41561	0.72599	0.46673
32.503	0.41838	0.72811	0.47373
33.003	0.42109	0.72978	0.47876
33.505	0.42671	0.73211	0.48538
34.003	0.43018	0.7332	0.49325
34.503	0.43672	0.73293	0.49951
35.003	0.43962	0.73537	0.50516
35.503	0.44348	0.73728	0.50974
36.005	0.44228	0.73764	0.51604
36.503	0.44989	0.74181	0.52173
37.003	0.45173	0.74114	0.52695
37.505	0.4554	0.74246	0.53537
38.005	0.45637	0.74248	0.53722
38.503	0.46437	0.74282	0.54482
39.005	0.46732	0.74389	0.55058
39.505	0.46707	0.74555	0.55053
40.005	0.47458	0.74575	0.55611
40.505	0.47708	0.74468	0.56064
41.005	0.47998	0.74666	0.56354
41.505	0.48491	0.74627	0.57176
42.005	0.48759	0.74696	0.57858
42.505	0.49165	0.74807	0.57833
43.005	0.49098	0.74787	0.58572
43.505	0.49516	0.75072	0.58582
44.005	0.49582	0.74915	0.59239
44.505	0.50023	0.74958	0.59878
45.005	0.50391	0.75023	0.5998
45.505	0.50748	0.75266	0.60271
46.005	0.50942	0.75165	0.60929
46.505	0.51064	0.74877	0.61382
47.005	0.51515	0.75303	0.61379
47.505	0.51794	0.75073	0.61921
48.005	0.52063	0.74981	0.62255
48.505	0.52216	0.74821	0.62246
49.005	0.52919	0.75226	0.62823
49.505	0.52892	0.75258	0.63343
50.005	0.53164	0.75147	0.6359
50.505	0.53457	0.75217	0.63786
51.005	0.53539	0.75373	0.6409
51.505	0.53824	0.7539	0.64352
52.005	0.54345	0.75207	0.64764
52.505	0.54307	0.75328	0.64785
53.007	0.54671	0.75128	0.65043
53.507	0.54681	0.75203	0.65299
54.007	0.55288	0.75364	0.65398
54.507	0.55472	0.75218	0.65846
55.007	0.55787	0.7539	0.65828
55.507	0.56149	0.75259	0.66195
56.007	0.55998	0.75322	0.66133
56.507	0.56299	0.75398	0.66578
57.007	0.56483	0.75252	0.66753
57.507	0.56856	0.75341	0.66999
58.007	0.5693	0.75344	0.66965
58.507	0.5692	0.75354	0.67305
59.007	0.57379	0.75085	0.67314
59.507	0.57868	0.75393	0.67683
60.007	0.57609	0.75533	0.67894
60.507	0.57786	0.75314	0.67823
61.007	0.586	0.75411	0.68232
61.507	0.58343	0.7551	0.68378
62.007	0.58453	0.75362	0.68737
62.507	0.58808	0.75414	0.68725
63.007	0.59064	0.75427	0.68709
63.507	0.59257	0.75488	0.691
64.007	0.59432	0.75347	0.69021
64.507	0.59511	0.75499	0.69124
65.007	0.59547	0.75315	0.69134
65.507	0.59863	0.75272	0.69561
66.007	0.60248	0.75327	0.69449
66.507	0.60332	0.75241	0.69446
67.007	0.60273	0.75368	0.6966
67.508	0.6066	0.7523	0.69898
68.007	0.60833	0.75263	0.70173
68.507	0.6093	0.75236	0.70086
69.008	0.6123	0.75326	0.70276
69.508	0.61457	0.75161	0.70238
70.008	0.61601	0.75332	0.70201
70.508	0.61557	0.75287	0.70465
71.008	0.62069	0.75331	0.70447
71.507	0.62216	0.75283	0.70655
72.008	0.62387	0.75409	0.70648
72.508	0.62719	0.75272	0.70992
73.008	0.62326	0.75369	0.70678
73.508	0.62654	0.75276	0.71029
74.008	0.62761	0.75234	0.71055
74.508	0.62817	0.75236	0.70958
75.008	0.6316	0.75214	0.71241
75.508	0.63078	0.75259	0.71312
76.008	0.63392	0.75132	0.71374
76.508	0.63719	0.75161	0.7142
77.008	0.63661	0.7538	0.71323
77.508	0.63892	0.7521	0.71435
78.008	0.64092	0.75395	0.71645
78.508	0.64112	0.75229	0.71506
79.008	0.64354	0.75179	0.71844
79.508	0.64346	0.75135	0.71766
80.008	0.64511	0.75056	0.71843
80.508	0.64639	0.75064	0.71815
81.008	0.6504	0.75124	0.71881
81.508	0.65052	0.75182	0.72
82.008	0.64852	0.75203	0.71925
82.508	0.65394	0.75089	0.7193
83.008	0.65585	0.75076	0.72218
83.508	0.65519	0.75073	0.72062
84.008	0.65533	0.75148	0.72109
84.508	0.6587	0.7506	0.72031
85.008	0.65498	0.74988	0.71938
85.508	0.66066	0.75314	0.72221
86.008	0.66307	0.74999	0.72143
86.508	0.66272	0.74926	0.72339
87.01	0.66314	0.75279	0.72283
87.51	0.66238	0.75081	0.7243
88.01	0.66418	0.74906	0.72439
88.51	0.66332	0.7502	0.72449
89.01	0.66706	0.75178	0.72656
89.51	0.66822	0.75044	0.72314
90.01	0.6692	0.75015	0.72429
90.51	0.67375	0.75021	0.72578
91.01	0.67034	0.74712	0.7269
91.51	0.67398	0.74904	0.72656
92.01	0.67444	0.74994	0.72764
92.51	0.6744	0.75105	0.72717
93.01	0.67483	0.7506	0.72611
93.51	0.67765	0.75085	0.72792
94.01	0.67763	0.75053	0.72652
94.51	0.67764	0.74923	0.72772
95.01	0.67998	0.74987	0.72685
95.51	0.68121	0.74928	0.72812
96.01	0.68341	0.74865	0.72689
96.51	0.6805	0.7491	0.72837
97.01	0.68305	0.7494	0.72756
97.51	0.68292	0.74967	0.7268
98.01	0.68455	0.74834	0.72789
98.51	0.6858	0.74799	0.72896
99.01	0.68507	0.74909	0.72795
99.51	0.68947	0.7493	0.72908
100.01	0.68709	0.74883	0.72949
100.51	0.68775	0.74862	0.72822
101.01	0.68978	0.74817	0.72976
101.51	0.69121	0.74942	0.72949
102.01	0.69236	0.74889	0.73141
102.51	0.69306	0.74976	0.73054
103.01	0.69326	0.74863	0.73
103.51	0.69195	0.74705	0.73255
104.01	0.69416	0.7475	0.73102
104.51	0.6951	0.74696	0.72933
105.01	0.69639	0.74846	0.72939
105.51	0.69541	0.74619	0.73121
106.01	0.69969	0.74878	0.73141
106.51	0.69634	0.74817	0.73016
107.01	0.69831	0.74851	0.7324
107.51	0.70139	0.74865	0.73077
108.01	0.70264	0.74864	0.73105
108.51	0.6998	0.74859	0.73054
109.01	0.70453	0.74825	0.7309
109.51	0.70306	0.74538	0.73294
110.01	0.70211	0.74742	0.73109
110.51	0.70289	0.7484	0.73004
111.01	0.70318	0.74879	0.73215
111.51	0.70201	0.74774	0.73323
112.01	0.70496	0.74995	0.73237
112.51	0.70596	0.74657	0.73132
113.01	0.70719	0.74627	0.73097
113.51	0.70632	0.74644	0.73198
114.01	0.70536	0.74585	0.7291
114.51	0.70954	0.74641	0.73248
115.01	0.70501	0.74725	0.73375
115.51	0.70756	0.74761	0.73436
116.01	0.70857	0.74707	0.73225
116.51	0.71168	0.74724	0.73196
117.01	0.71037	0.74771	0.73321
117.51	0.71079	0.7466	0.73388
118.01	0.7105	0.74698	0.73419
118.51	0.71119	0.74448	0.7336
119.01	0.70881	0.74751	0.73298
119.51	0.71146	0.74662	0.73349
120.01	0.71262	0.74603	0.73381
120.51	0.71036	0.74529	0.7332
121.01	0.71575	0.74667	0.73417
121.51	0.71129	0.746	0.73527
122.01	0.7129	0.74749	0.73357
122.51	0.71492	0.74479	0.73521
123.01	0.7169	0.74627	0.7346
123.51	0.71688	0.74476	0.73369
124.01	0.71626	0.74742	0.73295
124.51	0.71899	0.74526	0.73361
125.01	0.71627	0.74586	0.73421
125.51	0.71941	0.74704	0.7327
126.01	0.71904	0.74504	0.73437
126.51	0.719	0.74609	0.73323
127.01	0.71652	0.74664	0.73191
127.51	0.719	0.74576	0.7336
128.01	0.7208	0.74511	0.73362
128.51	0.7212	0.74676	0.73369
129.01	0.71925	0.74648	0.73161
129.51	0.71813	0.74539	0.73315
130.01	0.71985	0.74572	0.73412
130.51	0.72257	0.74687	0.73601
131.01	0.7215	0.74572	0.73507
131.51	0.72351	0.74519	0.73382
132.01	0.72089	0.74472	0.73433
132.51	0.72122	0.74688	0.73209

## Sheet: L61S ASC
Time(min)	No ASC	WT	L61S
0	0.21093	0.22639	0.21216
0.5	0.20994	0.23075	0.21616
1	0.21109	0.23709	0.21802
1.5	0.21206	0.24123	0.22193
2	0.21161	0.25144	0.22861
2.5	0.21247	0.2681	0.23972
3.0017	0.21654	0.28533	0.2516
3.5017	0.22002	0.30539	0.26948
4.0017	0.22324	0.33094	0.28607
4.5017	0.2264	0.35114	0.30394
5.0017	0.2322	0.37353	0.31997
5.5017	0.23631	0.39158	0.342
6	0.24185	0.41428	0.35872
6.5017	0.24827	0.42938	0.37355
7.0017	0.25451	0.44471	0.39235
7.5017	0.25901	0.46043	0.40796
8.0017	0.26514	0.47225	0.4238
8.5017	0.27202	0.48271	0.43889
9.0017	0.27879	0.49265	0.45209
9.5017	0.28679	0.50479	0.46516
10.002	0.29288	0.5125	0.4788
10.502	0.30202	0.52187	0.48711
11.002	0.31008	0.52622	0.49527
11.502	0.3138	0.532	0.50521
12.002	0.32345	0.53962	0.51324
12.502	0.32969	0.54389	0.51956
13.002	0.33706	0.549	0.52693
13.502	0.34347	0.55392	0.53418
14.002	0.34991	0.55572	0.5397
14.502	0.35462	0.55849	0.54444
15.002	0.36185	0.5629	0.55112
15.502	0.37013	0.56511	0.55013
16.002	0.37709	0.5679	0.55603
16.502	0.38102	0.56801	0.55883
17.002	0.3871	0.5719	0.56013
17.502	0.39256	0.57194	0.56471
18.002	0.4006	0.57439	0.56543
18.502	0.40515	0.57426	0.56983
19.003	0.40901	0.57856	0.56953
19.502	0.41753	0.57893	0.57046
20.003	0.42216	0.58092	0.5741
20.503	0.42252	0.58231	0.57684
21.003	0.42977	0.58316	0.57799
21.503	0.4349	0.58355	0.57941
22.002	0.43876	0.58243	0.58095
22.503	0.447	0.58526	0.58066
23.003	0.45033	0.58547	0.58112
23.503	0.4525	0.58664	0.57897
24.003	0.45813	0.58686	0.58339
24.503	0.46056	0.58773	0.58264
25.003	0.46634	0.5867	0.58404
25.503	0.46779	0.58916	0.58382
26.003	0.47209	0.58949	0.58498
26.503	0.47549	0.58798	0.58453
27.003	0.47878	0.58807	0.58737
27.503	0.48333	0.58797	0.58501
28.003	0.4854	0.5893	0.5851
28.503	0.49013	0.58928	0.58648
29.003	0.492	0.5871	0.58684
29.503	0.49684	0.58762	0.5853
30.003	0.49615	0.5891	0.58809
30.503	0.50113	0.59	0.58653
31.003	0.50339	0.58912	0.58817
31.503	0.50475	0.5901	0.58787
32.003	0.50922	0.58612	0.5878
32.503	0.5092	0.58972	0.58713
33.003	0.51148	0.58982	0.58751
33.505	0.5152	0.58773	0.58606
34.003	0.51642	0.58784	0.58679
34.503	0.51916	0.59114	0.58662
35.003	0.52116	0.59003	0.58638
35.503	0.52273	0.58908	0.58542
36.005	0.52461	0.58995	0.5878
36.503	0.52857	0.58849	0.58816
37.003	0.52783	0.59012	0.58482
37.505	0.52993	0.58753	0.58836
38.005	0.53182	0.5904	0.58885
38.503	0.53175	0.58673	0.58833
39.005	0.53454	0.58881	0.58938
39.505	0.53642	0.59078	0.5868
40.005	0.5386	0.58925	0.58765
40.505	0.53785	0.58899	0.58834
41.005	0.53731	0.5906	0.58643
41.505	0.54051	0.58952	0.58802
42.005	0.54112	0.58637	0.58697
42.505	0.54244	0.58864	0.58838
43.005	0.54415	0.58543	0.587
43.505	0.54301	0.58742	0.58545
44.005	0.54437	0.58654	0.58562
44.505	0.54684	0.58893	0.58793
45.005	0.54576	0.58569	0.58899
45.505	0.54908	0.58795	0.5868
46.005	0.54902	0.5824	0.58801
46.505	0.54717	0.58621	0.58533
47.005	0.54981	0.5853	0.58746
47.505	0.54974	0.5875	0.58849
48.005	0.55568	0.58514	0.58777
48.505	0.54999	0.58457	0.58496
49.005	0.55389	0.58536	0.58605
49.505	0.55408	0.58695	0.58476
50.005	0.55446	0.58651	0.5861
50.505	0.55459	0.58569	0.58688
51.005	0.55513	0.58668	0.58627
51.505	0.55335	0.58549	0.5843
52.005	0.55575	0.58475	0.58523
52.505	0.55759	0.58512	0.58604
53.007	0.55496	0.58433	0.58533
53.507	0.56047	0.58459	0.58653
54.007	0.56102	0.58639	0.58367
54.507	0.55599	0.58392	0.58526
55.007	0.5598	0.58381	0.5826
55.507	0.56084	0.5827	0.58523
56.007	0.559	0.58538	0.58455
56.507	0.56149	0.58176	0.58456
57.007	0.5616	0.5859	0.58495
57.507	0.55812	0.58544	0.58477
58.007	0.55948	0.58409	0.58288
58.507	0.56078	0.58132	0.58642
59.007	0.55885	0.58258	0.58322
59.507	0.56336	0.57989	0.58524
60.007	0.56167	0.58129	0.58193
60.507	0.55986	0.58271	0.58372
61.007	0.56102	0.58187	0.58496
61.507	0.56245	0.5815	0.58364
62.007	0.56069	0.58321	0.58357
62.507	0.56228	0.58261	0.58439
63.007	0.564	0.58313	0.58479
63.507	0.56351	0.57941	0.58427
64.007	0.5608	0.58222	0.58443
64.507	0.56196	0.58026	0.58404
65.007	0.56123	0.58307	0.58153
65.507	0.56349	0.58184	0.58124
66.007	0.56229	0.57993	0.58293
66.507	0.56283	0.58187	0.58232
67.007	0.56113	0.57963	0.582
67.508	0.56213	0.57867	0.58437
68.007	0.56287	0.58168	0.58194
68.507	0.56522	0.57975	0.58274
69.008	0.5628	0.57653	0.58282
69.508	0.56348	0.579	0.5837
70.008	0.56296	0.57924	0.58398
70.508	0.56418	0.5811	0.58275
71.008	0.56133	0.57931	0.58236
71.507	0.56179	0.57809	0.58009
72.008	0.5633	0.57867	0.58032
72.508	0.56185	0.5782	0.58107
73.008	0.5642	0.57864	0.58345
73.508	0.56377	0.57722	0.5828
74.008	0.56227	0.57826	0.58251
74.508	0.56214	0.57743	0.58289
75.008	0.5656	0.57749	0.58107
75.508	0.56444	0.57888	0.58009
76.008	0.56296	0.57584	0.58146
76.508	0.56068	0.57786	0.58085
77.008	0.56409	0.57743	0.58091
77.508	0.56452	0.5762	0.581
78.008	0.56527	0.57536	0.58084
78.508	0.56443	0.57458	0.58165
79.008	0.56216	0.5773	0.58116
79.508	0.5622	0.5741	0.58113
80.008	0.56348	0.57369	0.579
80.508	0.56225	0.57539	0.58143
81.008	0.56401	0.57697	0.5781
81.508	0.56202	0.57464	0.58142
82.008	0.56415	0.57441	0.58073
82.508	0.56552	0.57553	0.57946
83.008	0.56286	0.57415	0.58045
83.508	0.56141	0.57558	0.58157
84.008	0.56281	0.57691	0.5785
84.508	0.56051	0.57642	0.57914
85.008	0.56224	0.57378	0.57815
85.508	0.56082	0.57316	0.5785
86.008	0.56267	0.57108	0.57737
86.508	0.5611	0.57592	0.57965
87.01	0.56146	0.57443	0.57745
87.51	0.563	0.56894	0.57765
88.01	0.56225	0.57254	0.57662
88.51	0.56327	0.57058	0.57682
89.01	0.56179	0.57217	0.57631
89.51	0.56091	0.57246	0.57826
90.01	0.56184	0.57233	0.57844
90.51	0.56161	0.56994	0.57648
91.01	0.56196	0.57213	0.57424
91.51	0.56116	0.57282	0.58018
92.01	0.56174	0.57274	0.577
92.51	0.55968	0.57385	0.57479
93.01	0.56197	0.57261	0.57685
93.51	0.56122	0.57132	0.5759
94.01	0.56209	0.5706	0.57781
94.51	0.56085	0.57044	0.57672
95.01	0.56096	0.57487	0.57554
95.51	0.5616	0.57101	0.57502
96.01	0.56134	0.56991	0.57461
96.51	0.5607	0.56935	0.57595
97.01	0.56115	0.56791	0.57315
97.51	0.56141	0.5705	0.57561
98.01	0.5609	0.57106	0.57609
98.51	0.5636	0.56771	0.57511
99.01	0.56038	0.56771	0.57475
99.51	0.56097	0.57384	0.57435
100.01	0.56116	0.57003	0.57453
100.51	0.56256	0.56678	0.57396
101.01	0.56078	0.57148	0.57657
101.51	0.55923	0.56884	0.57491
102.01	0.56011	0.56703	0.57449
102.51	0.56194	0.57031	0.57401
103.01	0.56339	0.56854	0.57552
103.51	0.56141	0.56893	0.57247
104.01	0.56089	0.56472	0.57596
104.51	0.56021	0.56582	0.576
105.01	0.55805	0.5693	0.57526
105.51	0.56191	0.56881	0.57195
106.01	0.55895	0.56725	0.5737
106.51	0.55896	0.56913	0.5726
107.01	0.55899	0.56844	0.57494
107.51	0.56178	0.56463	0.57241
108.01	0.55948	0.56917	0.57058
108.51	0.55896	0.56553	0.57169
109.01	0.56027	0.56665	0.57361
109.51	0.55855	0.56457	0.57128
110.01	0.55885	0.56703	0.57133
110.51	0.56037	0.56508	0.57119
111.01	0.55805	0.56511	0.57233
111.51	0.56017	0.56384	0.57237
112.01	0.55917	0.56542	0.5681
112.51	0.55989	0.56547	0.57248
113.01	0.5609	0.56379	0.57092
113.51	0.55684	0.56045	0.57249
114.01	0.56041	0.56051	0.57082
114.51	0.5597	0.56033	0.56944
115.01	0.55573	0.56142	0.57191
115.51	0.5608	0.56181	0.56975
116.01	0.55811	0.56479	0.56866
116.51	0.5573	0.56231	0.5722
117.01	0.5578	0.56269	0.57128
117.51	0.55976	0.56124	0.56785
118.01	0.5592	0.56235	0.56833
118.51	0.55771	0.56262	0.5697
119.01	0.5576	0.56103	0.57086
119.51	0.5571	0.55688	0.57118
120.01	0.55566	0.56025	0.56871
120.51	0.55751	0.5581	0.56905
121.01	0.55818	0.56124	0.56907
121.51	0.55914	0.55961	0.56792
122.01	0.55905	0.56088	0.56901
122.51	0.55857	0.56026	0.57038
123.01	0.55764	0.55629	0.56722
123.51	0.55565	0.55939	0.56903
124.01	0.55778	0.55987	0.56884
124.51	0.55595	0.55907	0.56751
125.01	0.55679	0.55851	0.56788
125.51	0.55872	0.55799	0.56619
126.01	0.55698	0.55774	0.56554
126.51	0.55767	0.55539	0.56627
127.01	0.55784	0.5567	0.56724
127.51	0.55682	0.55647	0.56591
128.01	0.55464	0.55711	0.56521
128.51	0.55705	0.55581	0.56709
129.01	0.55709	0.5558	0.5648
129.51	0.55691	0.55565	0.56806
130.01	0.55648	0.55517	0.56549
130.51	0.55828	0.55485	0.56644
131.01	0.55587	0.55611	0.5674
131.51	0.55563	0.55528	0.5647
132.01	0.55696	0.55229	0.56674
132.51	0.55678	0.55527	0.56675

## Sheet: 3A AIM2 mutants against AIM2
fraction activity vs.WT-AIM2(half-time)
S3W		T18M		E21K		N73L		M75D		M75A		L76K
0.756	0.865	0.521	0.525	0.456	-0.026	-0.013	0.019	0.542	-0.026	1.01	0.75	1.06	0.78
0.934	0.96	0.745	0.765	0.323	-0.031	-0.072	-0.043	0.598	0.03	0.9	0.78	0.87	1
0.73381	0.91021	0.52057	0.41574	0.373	-0.011	-0.024	-0.015	0.749	-0.022	0.84	0.92	1.17	0.9
0.93638	1.0604	0.598	0.5451

## Sheet: 3B AIM2 mutants against ASC
fraction activity vs.WT-AIM2(half-time)
L11A		D23K		R24A		D31A		A36D		A36R		I436D
AIM2	ASC	AIM2	ASC	AIM2	ASC
-0.063871	0.097978	0.263	0.636	0.43642	0.30272	0.561	0.693	0.15436	0.41136	0.73518	0.87544	0.059	0.219
-0.12458	0.19892	0.127	0.524	0.15714	0.15443	0.609	0.809	0.07402	0.36035	0.74368	0.86956	0.10957	0.27426
-0.13963	0.2585	0.129	0.419	-0.092968	0.075674	0.601	0.738	0.15687	0.41631	0.78874	1.2082	0.10283	0.23397
				-0.067657	0.068423	0.497	0.683			0.91887	1.2933

## Sheet: 3C (ASC mutants)
fraction activity vs.WT-ASC (half-time)
Y36Q-ASC		L61S-ASC		F59-R-ASC		G37E-ASC
AIM2	ASC	AIM2	ASC	AIM2	ASC	AIM2	ASC
0.12129	0.33029	0.034545	0.65115	0.71433	1.0519	0.24492	0.39314
0.50068	0.76333	0.1816	0.73115	0.86639	0.95645	0.23861	0.58742
0.26645	0.255	0.13702	0.712	0.70794	0.86778	0.1352	0.45298
0.36563	0.4732	0.14969	0.59525	0.74343	0.90489
